# Supplementary material for: Combined Transcriptomics and Metabolomics Analysis Reveals the Molecular Mechanism of Salt Tolerance of Huayouza 62, an Elite Cultivar in Rapeseed (Brassica napus L.)
Source: Int J Mol Sci. 2022 Jan 24;23(3):1279. doi: 10.3390/ijms23031279 (PMC8836002; doi:10.3390/ijms23031279)
Supplement: Supplementary file 1 [file ijms-23-01279-s001.zip]

Archive with 5 entries (5 files):
- ijms-1559644-supplementary.pdf
- Table S2.xlsx
- Table S3.xlsx
- Table S4.xlsx
- Table S5.xlsx
