# Supplementary material for: Combined Transcriptomics and Metabolomics Analysis Reveals the Molecular Mechanism of Salt Tolerance of Huayouza 62, an Elite Cultivar in Rapeseed (Brassica napus L.)
Source: Int J Mol Sci. 2022 Jan 24;23(3):1279. doi: 10.3390/ijms23031279 (PMC8836002; doi:10.3390/ijms23031279)
Supplement: Supplementary file 1 [file ijms-23-01279-s001.zip › Table S2.xlsx]

## Sheet: Sheet1
Table S2 Kyoto Encyclopedia of Genes and Genomes (KEGG) pathway analysis of the DEMs.
H62_T1 VS H62_CK				H62_T2 VS H62_CK				ZS11_T1 VS ZS11_CK
Pathway	Count	Pathway ID		Pathway	Count	Pathway ID		Pathway	Count	Pathway ID
Purine metabolism	17	map00230		Purine metabolism	16	map00230		Purine metabolism	18	map00230
Pentose phosphate pathway	7	map00030		Pentose phosphate pathway	8	map00030		Pentose phosphate pathway	8	map00030
Zeatin biosynthesis	8	map00908		Zeatin biosynthesis	8	map00908		Zeatin biosynthesis	6	map00908
Flavonoid biosynthesis	21	map00941		Flavonoid biosynthesis	22	map00941		Flavonoid biosynthesis	10	map00941
Biosynthesis of amino acids	30	map01230		Biosynthesis of amino acids	38	map01230		Biosynthesis of amino acids	29	map01230
Amino sugar and nucleotide sugar metabolism	17	map00520		Amino sugar and nucleotide sugar metabolism	21	map00520		Amino sugar and nucleotide sugar metabolism	16	map00520
Plant hormone signal transduction	5	map04075		Plant hormone signal transduction	3	map04075		Plant hormone signal transduction	5	map04075
Starch and sucrose metabolism	16	map00500		Starch and sucrose metabolism	18	map00500		Starch and sucrose metabolism	17	map00500
ABC transporters	37	map02010		ABC transporters	38	map02010		ABC transporters	40	map02010
Glyoxylate and dicarboxylate metabolism	5	map00630		Glyoxylate and dicarboxylate metabolism	4	map00630		Glyoxylate and dicarboxylate metabolism	6	map00630
Linoleic acid metabolism	17	map00591		Linoleic acid metabolism	16	map00591		Linoleic acid metabolism	14	map00591
Lysine degradation	15	map00310		Lysine degradation	20	map00310		Lysine degradation	12	map00310
Selenocompound metabolism	0	map00450			0			Selenocompound metabolism	1	map00450
Porphyrin and chlorophyll metabolism	8	map00860		Porphyrin and chlorophyll metabolism	17	map00860		Porphyrin and chlorophyll metabolism	7	map00860
alpha-Linolenic acid metabolism	24	map00592		alpha-Linolenic acid metabolism	26	map00592		alpha-Linolenic acid metabolism	10	map00592
Photosynthesis	2	map00195		Photosynthesis	2	map00195		Photosynthesis	3	map00195
Limonene and pinene degradation	45	map00903		Limonene and pinene degradation	42	map00903		Limonene and pinene degradation	35	map00903
Tropane, piperidine and pyridine alkaloid biosynthesis	26	map00960		Tropane, piperidine and pyridine alkaloid biosynthesis	24	map00960		Tropane, piperidine and pyridine alkaloid biosynthesis	21	map00960
Sesquiterpenoid and triterpenoid biosynthesis	49	map00909		Sesquiterpenoid and triterpenoid biosynthesis	10	map00909		Sesquiterpenoid and triterpenoid biosynthesis	11	map00909
Lipoic acid metabolism	0			Lipoic acid metabolism	1	map00785		Lipoic acid metabolism	1	map00785
Oxidative phosphorylation	2	map00190		Oxidative phosphorylation	2	map00190		Oxidative phosphorylation	3	map00190
Anthocyanin biosynthesis	3	map00942		Anthocyanin biosynthesis	8	map00942		Anthocyanin biosynthesis	1	map00942
Inositol phosphate metabolism	11	map00562		Inositol phosphate metabolism	12	map00562		Inositol phosphate metabolism	12	map00562
Pantothenate and CoA biosynthesis	5	map00770		Pantothenate and CoA biosynthesis	7	map00770		Pantothenate and CoA biosynthesis	8	map00770
Carotenoid biosynthesis	10	map00906		Carotenoid biosynthesis	12	map00906		Carotenoid biosynthesis	10	map00906
Terpenoid backbone biosynthesis	6	map00900		Terpenoid backbone biosynthesis	3	map00900		Terpenoid backbone biosynthesis	5	map00900
Arginine biosynthesis	5	map00220		Arginine biosynthesis	5	map00220		Arginine biosynthesis	4	map00220
2-Oxocarboxylic acid metabolism	38	map01210		2-Oxocarboxylic acid metabolism	54	map01210		2-Oxocarboxylic acid metabolism"	47	map01210
Taurine and hypotaurine metabolism	1	map00430		Taurine and hypotaurine metabolism	2	map00430		Taurine and hypotaurine metabolism	2	map00430
Biosynthesis of secondary metabolites	273	map01110		Biosynthesis of secondary metabolites	319	map01110		Biosynthesis of secondary metabolites	254	map01110
Glycolysis / Gluconeogenesis	8	map00010		Glycolysis / Gluconeogenesis	9	map00010		Glycolysis / Gluconeogenesis	8	map00010
Phosphonate and phosphinate metabolism	5	map00440		Phosphonate and phosphinate metabolism	6	map00440		Phosphonate and phosphinate metabolism	5	map00440
Arachidonic acid metabolism	31	map00590		Arachidonic acid metabolism	43	map00590		Arachidonic acid metabolism	29	map00590
Cysteine and methionine metabolism	13	map00270		Cysteine and methionine metabolism	11	map00270		Cysteine and methionine metabolism	11	map00270
Fatty acid degradation	0			Fatty acid degradation	4	map00071		Fatty acid degradation	1	map00071
Metabolic pathways	352	map01100		Metabolic pathways	412	map01100		Metabolic pathways	348	map01100
Histidine metabolism	12	map00340		Histidine metabolism	12	map00340		Histidine metabolism	11	map00340
Biosynthesis of unsaturated fatty acids	3	map01040		Biosynthesis of unsaturated fatty acids	3	map01040		Biosynthesis of unsaturated fatty acids	3	map01040
Folate biosynthesis	8	map00790		Folate biosynthesis	7	map00790		Folate biosynthesis	6	map00790
Monoterpenoid biosynthesis	29	map00902		Monoterpenoid biosynthesis	26	map00902		Monoterpenoid biosynthesis	19	map00902
Phenylalanine, tyrosine and tryptophan biosynthesis	11	map00400		Phenylalanine, tyrosine and tryptophan biosynthesis	18	map00400		Phenylalanine, tyrosine and tryptophan biosynthesis	13	map00400
Glucosinolate biosynthesis	24	map00966		Glucosinolate biosynthesis	25	map00966		Glucosinolate biosynthesis	21	map00966
Butanoate metabolism	3	map00650		Butanoate metabolism	4	map00650		Butanoate metabolism	7	map00650
Ascorbate and aldarate metabolism	15	map00053		Ascorbate and aldarate metabolism	14	map00053		Ascorbate and aldarate metabolism	14	map00053
Flavone and flavonol biosynthesis	9	map00944		Flavone and flavonol biosynthesis	22	map00944		Flavone and flavonol biosynthesis	14	map00944
Fatty acid elongation	0			Fatty acid elongation	3	map00062			0
Nitrogen metabolism	1	map00910		Nitrogen metabolism	0			Nitrogen metabolism	1	map00910
Phenylpropanoid biosynthesis	22	map00940		Phenylpropanoid biosynthesis	32	map00940		Phenylpropanoid biosynthesis	35	map00940
Aminoacyl-tRNA biosynthesis	12	map00970		Aminoacyl-tRNA biosynthesis	10	map00970		Aminoacyl-tRNA biosynthesis	12	map00970
Thiamine metabolism	2	map00730		Thiamine metabolism	4	map00730		Thiamine metabolism	3	map00730
Monobactam biosynthesis	14	map00261		Monobactam biosynthesis	19	map00261		Monobactam biosynthesis	9	map00261
Sphingolipid metabolism	2	map00600			0			Sphingolipid metabolism	2	map00600
Brassinosteroid biosynthesis	0	map00905		Brassinosteroid biosynthesis	1	map00905		Brassinosteroid biosynthesis	1	map00905
Indole alkaloid biosynthesis	11	map00901		Indole alkaloid biosynthesis	14	map00901		Indole alkaloid biosynthesis	7	map00901
Propanoate metabolism	4	map00640		Propanoate metabolism	8	map00640		Propanoate metabolism	10	map00640
Isoquinoline alkaloid biosynthesis	22	map00950		Isoquinoline alkaloid biosynthesis	22	map00950		Isoquinoline alkaloid biosynthesis	10	map00950
Alanine, aspartate and glutamate metabolism	5	map00250		Alanine, aspartate and glutamate metabolism	6	map00250		Alanine, aspartate and glutamate metabolism	7	map00250
Arginine and proline metabolism	16	map00330		Arginine and proline metabolism	19	map00330		Arginine and proline metabolism	16	map00330
Glutathione metabolism	1	map00480		Glutathione metabolism	5	map00480		Glutathione metabolism	1	map00480
Tryptophan metabolism	31	map00380		Tryptophan metabolism	37	map00380		Tryptophan metabolism	22	map00380
Stilbenoid, diarylheptanoid and gingerol biosynthesis	5	map00945		Stilbenoid, diarylheptanoid and gingerol biosynthesis	4	map00945		Stilbenoid, diarylheptanoid and gingerol biosynthesis	4	map00945
Citrate cycle (TCA cycle)	3	map00020		Citrate cycle (TCA cycle)	5	map00020		Citrate cycle (TCA cycle)	4	map00020
Galactose metabolism	22	map00052		Galactose metabolism	22	map00052		Galactose metabolism	22	map00052
Phenylalanine metabolism	24	map00360		Phenylalanine metabolism	31	map00360		Phenylalanine metabolism	27	map00360
Glycerolipid metabolism	1	map00561		Glycerolipid metabolism	2	map00561		Glycerolipid metabolism	2	map00561
Phosphatidylinositol signaling system	6	map04070		Phosphatidylinositol signaling system	6	map04070		Phosphatidylinositol signaling system	6	map04070
Synthesis and degradation of ketone bodies	1	map00072		Synthesis and degradation of ketone bodies	1	map00072		Synthesis and degradation of ketone bodies	1	map00072
Ubiquinone and other terpenoid-quinone biosynthesis	22	map00130		Ubiquinone and other terpenoid-quinone biosynthesis	27	map00130		Ubiquinone and other terpenoid-quinone biosynthesis	15	map00130
Pyrimidine metabolism	16	map00240		Pyrimidine metabolism	13	map00240		Pyrimidine metabolism	15	map00240
Steroid biosynthesis	1	map00100		Steroid biosynthesis	11	map00100			0
Lysine biosynthesis	8	map00300		Lysine biosynthesis	13	map00300		Lysine biosynthesis	8	map00300
Nicotinate and nicotinamide metabolism	15	map00760		Nicotinate and nicotinamide metabolism	18	map00760		Nicotinate and nicotinamide metabolism	20	map00760
Cutin, suberine and wax biosynthesis"	1	map00073		Cutin, suberine and wax biosynthesis"	2	map00073		Cutin, suberine and wax biosynthesis"	3	map00073
Glycerophospholipid metabolism	2	map00564		Glycerophospholipid metabolism	4	map00564		Glycerophospholipid metabolism	4	map00564
Valine, leucine and isoleucine degradation	5	map00280		Valine, leucine and isoleucine degradation	6	map00280		Valine, leucine and isoleucine degradation"	9	map00280
Fatty acid metabolism	0	map01212		Fatty acid metabolism	3	map01212			0
Fructose and mannose metabolism	15	map00051		Fructose and mannose metabolism	21	map00051		Fructose and mannose metabolism	20	map00051
Sulfur relay system	1	map04122		Sulfur relay system	3	map04122		Sulfur relay system	2	map04122
Riboflavin metabolism	3	map00740		Riboflavin metabolism	4	map00740		Riboflavin metabolism	3	map00740
Biotin metabolism	4	map00780		Biotin metabolism	5	map00780		Biotin metabolism	4	map00780
AGE-RAGE signaling pathway in diabetic complications	2	map04933		AGE-RAGE signaling pathway in diabetic complications	2	map04933		AGE-RAGE signaling pathway in diabetic complications	2	map04933
One carbon pool by folate	0	map00670			0				1	map00670
Cyanoamino acid metabolism	20	map00460		Cyanoamino acid metabolism	21	map00460		Cyanoamino acid metabolism	17	map00460
Diterpenoid biosynthesis	10	map00904		Diterpenoid biosynthesis	31	map00904		Diterpenoid biosynthesis	49	map00904
Carbon fixation in photosynthetic organisms	2	map00710		Carbon fixation in photosynthetic organisms	2	map00710		Carbon fixation in photosynthetic organisms	3	map00710
Valine, leucine and isoleucine biosynthesis	5	map00290		Valine, leucine and isoleucine biosynthesis	9	map00290		Valine, leucine and isoleucine biosynthesis	10	map00290
beta-Alanine metabolism	6	map00410		beta-Alanine metabolism	5	map00410		beta-Alanine metabolism	8	map00410
Vitamin B6 metabolism	7	map00750		Vitamin B6 metabolism	5	map00750		Vitamin B6 metabolism	7	map00750
Sulfur metabolism	3	map00920		Sulfur metabolism	3	map00920		Sulfur metabolism	3	map00920
Pentose and glucuronate interconversions	7	map00040		Pentose and glucuronate interconversions	8	map00040		Pentose and glucuronate interconversions	7	map00040
Vancomycin resistance	4	map01502		Vancomycin resistance	3	map01502		Vancomycin resistance	5	map01502
Pyruvate metabolism	0	map00620		Pyruvate metabolism	2	map00620		Pyruvate metabolism	2	map00620
C5-Branched dibasic acid metabolism	7	map00660		C5-Branched dibasic acid metabolism	9	map00660		C5-Branched dibasic acid metabolism	8	map00660
Caffeine metabolism	8	map00232		Caffeine metabolism	9	map00232		Caffeine metabolism	9	map00232
Carbon metabolism	14	map01200		Carbon metabolism	15	map01200		Carbon metabolism	16	map01200
Glycine, serine and threonine metabolism	9	map00260		Glycine, serine and threonine metabolism	11	map00260		Glycine, serine and threonine metabolism	16	map00260
Tyrosine metabolism	37	map00350		Tyrosine metabolism	42	map00350		Tyrosine metabolism	35	map00350
