# Supplementary material for: Combined Transcriptomics and Metabolomics Analysis Reveals the Molecular Mechanism of Salt Tolerance of Huayouza 62, an Elite Cultivar in Rapeseed (Brassica napus L.)
Source: Int J Mol Sci. 2022 Jan 24;23(3):1279. doi: 10.3390/ijms23031279 (PMC8836002; doi:10.3390/ijms23031279)
Supplement: Supplementary file 1 [file ijms-23-01279-s001.zip › Table S3.xlsx]

## Sheet: Sheet1
Table S3 The key DEMs responding to salt stress
DGMs	Compound ID	H62_T1 VS H62_CK			H62_T2 VS H62_CK			ZS11_T1 VS ZS11_CK		UP/DOWN-regulated
		Fold-change	VIP		Fold-change	VIP		Fold-change	VIP
Nicotineamide	1.11_123.0564m/z	4.28427	2.00805		7.63274	2.10844		3.02748	1.31992	UP
Lythramine	3.88_502.2522m/z	2.30951	1.57006		2.41554	1.19009		1.77649	1.08427	UP
Anisidine	0.74_141.1034m/z	0.452353	1.45918		0.259151	1.79347		0.527019	1.11281	DOWN
Pyrithiamine	2.68_260.1613m/z	2.37995	1.53063		2.52909	1.20841		3.2548	2.05901	UP
Bromo-(dimethylbenzyl)-dimethylbutyramide	3.98_294.0841m/z	4.61715	2.40545		6.6144	2.12654		2.83532	1.54603	UP
Methoxy-nitroaniline	0.65_168.0525n	3.99868	1.83143		10.5789	2.29397		2.4719	1.06301	UP
acetyl-glucosamine	0.74_692.2691m/z	0.295759	1.7345		0.125418	2.28154		0.410314	1.36541	DOWN
Methylornithinyl-lysine	0.53_275.2090m/z	4.07961	1.94618		4.49803	1.53004		3.4282	1.75293	UP
Tyrosine	3.80_164.0722m/z	0.385315	1.66779		0.345839	1.3476		0.426577	1.53774	DOWN
Mercaptoheptanoylthreonine	3.96_281.1514m/z	2.24136	1.75223		2.19871	1.20112		2.2346	1.65019	UP
Assoanine	4.02_306.0893m/z	8.16209	2.75886		12.9975	2.42298		4.91754	2.04695	UP
Leucine	3.99_132.1031m/z	2.09748	1.75842		1.87667	1.06259		1.79869	1.358	UP
Citrulline	0.62_158.0933m/z	0.0847349	3.06506		0.0959351	2.06367		0.161128	2.44301	DOWN
Histidine	0.62_155.0709n	0.269527	2.13685		0.301042	1.40314		0.270687	2.08219	DOWN
Threonine	0.62_102.0558m/z	0.262226	2.42501		0.412398	1.14944		0.347503	1.87713	DOWN
Acetyl-aspartate	0.62_193.0830m/z	0.219821	1.93099		0.126582	1.95912		0.109565	3.01007	DOWN
Proline	4.61_116.0714m/z	1.66741	1.47788		1.65359	1.05309		Nd	Nd	UP
Trimethyl-lysine	0.62_188.1540n	0.251668	2.05724		0.11086	2.32726		0.458214	1.1075	DOWN
Methylhistidine	0.62_170.0938m/z	0.323458	1.96666		0.344939	1.29077		0.358045	1.67159	DOWN
Alanyl-lysine	0.62_218.1511m/z	0.338528	1.81414		0.25716	1.58418		0.251672	2.15724	DOWN
Hygroline	3.66_166.1213m/z	5.17522	2.62001		6.23826	2.0716		4.60956	2.28814	UP
Arginine	0.62_174.1129n	0.102816	3.12761		0.116963	2.10763		0.27452	1.82418	DOWN
Ornithine	1.08_205.1193m/z	3.07286	2.0661		4.04885	1.81566		2.46775	1.56409	UP
Xanthine	3.50_152.0345n	5.9881	2.5899		10.5539	2.48169		3.0182	1.51108	UP
Cytosine	3.98_112.0513m/z	4.76268	2.47739		6.11307	2.05819		2.76864	1.61815	UP
Guanosine	3.50_284.0999m/z	10.3135	2.96064		18.7808	2.70787		4.29765	1.74847	UP
Epigallocatechin 3-gallate	3.99_476.1178m/z	12.1703	3.09709		17.0631	2.52256		7.04871	2.35694	UP
acetyl-glucose	5.01_337.1157n	0.257352	2.07625		0.252451	1.52126		0.187557	2.4318	DOWN
Fructan	0.72_504.1678n	3.33577	1.97848		5.34436	1.90166		3.39874	1.89256	UP
Glucose; Mannose; Inositol	0.71_203.0542m/z	17.8136	3.52288		20.0965	2.6318		8.11004	2.43304	UP
Mannoheptulopyranose	0.77_233.0643m/z	4.97125	2.63233		2.77937	1.20518		2.78106	1.5349	UP
Sucrose	0.72_342.1153n	6.1126	2.59024		9.62744	2.2636		5.61709	2.22554	UP
NAA	1.27_209.0568m/z	5.49788	2.38919		7.00111	1.95873		5.25999	2.22423	UP
Abscisic acid	4.28_265.1408m/z	1.91375	1.44677		0	0		1.79491	1.20495	UP
Gibberellin A44	7.54_347.1830m/z	0.468536	1.11373		0.197235	1.62742		0.113069	2.84425	DOWN
Aconitare	0.71_203.0542m/z	17.8136	3.52288		20.0965	2.6318		8.11004	2.43304	UP
citrate; Isocitrate	0.96_192.0275n	3.64395	1.8266		8.64448	2.25352		2.24368	1.07024	UP
methylglucosinolate	0.71_529.0269m/z	0.37097	1.62652		0.307965	1.39136		0.152659	2.97339	DOWN
Cyanophycin	0.65_290.1467m/z	0.27835	1.84521		0.131571	2.16538		0.261276	2.04249	DOWN
Oligoglucan	0.72_504.1678n	3.33577	1.97848		5.34436	1.90166		3.39874	1.89256	UP
Indolizidinone	3.98_157.1347m/z	2.33171	1.82975		2.14533	1.19166		2.21355	1.67306	UP
Methyl-nitroimidazole	3.50_110.0359m/z	4.66317	2.26876		7.99357	2.22947		3.24672	1.64818	UP
Methyladenosine	2.22_282.1204m/z	3.38491	2.19164		2.94186	1.3977		2.50445	1.65267	UP
Pyrroline	0.74_70.0650m/z	11.0215	2.81778		18.1708	2.46105		Nd	Nd	UP
Trihydroxypyridine	0.62_165.9889m/z	9.19492	3.2715		4.54181	1.81432		11.0564	2.92286	UP
Cyclic CMP	3.31_306.0481m/z	10.7789	2.6156		8.71096	1.7748		8.80287	2.85847	UP
Diphenyl-butene	0.71_247.0878m/z	0.464044	1.4343		0.286794	1.66923		0.428476	1.48372	DOWN
Dihydroxynicotinate	0.65_156.0283m/z	2.90686	2.06398		2.29834	1.17892		2.65968	1.73927	UP
Orthanilic acid	0.66_173.0135n	16.8518	3.22104		34.247	3.00065		7.49163	2.26675	UP
Furoate	0.74_95.0132m/z	0.461035	1.46516		0.215929	2.04751		0.456829	1.42858	DOWN
Hydroxy-methylchromene-carboxylate	3.80_224.0924m/z	0.467211	1.42878		0.383573	1.30737		0.489589	1.36945	DOWN
Methyl-pyrroline	0.57_84.0812m/z	0.345371	1.82114		0.173319	2.16204		0.39063	1.55551	DOWN
Methylimidazole	0.62_83.0605m/z	0.166625	2.51452		0.181518	1.70641		0.140695	2.70631	DOWN
(Phosphoacetylamido)-alanine	0.81_280.9957m/z	0.591943	1.13897		0.490988	1.10276		0.424632	1.83396	DOWN
Carbamoyl-phenylpropionic acid	3.80_209.0700n	0.350951	1.70236		0.252011	1.61867		0.425525	1.44246	DOWN
Hydroxyphenyl-hydroxybenzoate	0.57_230.0587n	0.0768031	3.25923		0.0763496	2.62355		0.108064	2.35326	DOWN
Nitrosobiphenyl	0.63_183.0674n	0.0840134	3.1856		0.0538835	2.64887		0.10042	2.76597	DOWN
Hydroxypyrrole-carboxylate	0.63_150.0152m/z	30.8324	3.89434		19.7526	2.49223		42.4872	3.63534	UP
Methylcytosine	0.74_126.0670m/z	0.662198	1.03687		0.478841	1.34992		0.656752	1.01671	DOWN
ketofructose-phosphate	0.67_225.0169m/z	0.354707	1.47974		0.256307	1.43504		0.210715	2.46074	DOWN
Hydroxyl-dihydropurine ribonucleoside	0.66_293.0849m/z	3.07186	2.15017		2.16486	1.10262		2.50132	1.61505	UP
Deoxyloganetate	0.67_221.0776m/z	0.571061	1.12292		0.437547	1.2635		0.362654	1.95682	DOWN
Jasmonic acid	6.42_211.1336m/z	0.631384	1.2071		0.528684	1.2551		0.615682	1.29107	DOWN
Acetylpyruvate	0.72_113.0246m/z	0.495261	1.39262		0.249537	1.96283		0.536457	1.20214	DOWN
Betalamic acid	3.94_194.0463m/z	0.36256	1.81383		0.242206	1.84501		0.577319	1.06298	DOWN
Chicoric acid	3.93_492.1129m/z	3.93499	2.14095		3.92887	1.54819		3.47119	1.98311	UP
Acetylacrylate	0.69_97.0293m/z	0.425166	1.46892		0.316721	1.44943		0.313739	2.06945	DOWN
Cytisine	0.62_213.1010m/z	0.170338	2.71244		0.200315	1.61634		0.158636	2.49982	DOWN
Decaprenol phosphate	0.62_796.6413m/z	4.19325	2.33588		6.21121	2.1522		2.52933	1.48865	UP
Deoxyribose triphosphate	0.65_396.9499m/z	0.200567	1.62956		0.199425	1.19318		0.073979	3.49619	DOWN
dTDP-dideoxy-galactose	3.57_550.1184m/z	6.10026	2.47922		5.22174	1.61981		9.63123	3.02846	UP
dTDP-dideoxy-kanosamine	3.46_549.1343m/z	8.14196	2.74562		8.05014	1.96351		11.1448	3.07219	UP
Genipin-gentiobioside	3.46_551.1962m/z	16.3828	2.59857		70.2623	3.13079		16.0146	2.80564	UP
Glucoselysine	0.62_309.1663m/z	0.134012	2.16485		0.0569031	2.38057		0.0784834	2.86621	DOWN
Glycerophosphoglycerol;	0.67_246.0514n	5.17831	2.69662		3.35678	1.48153		3.43705	1.85339	UP
Indole-acetaldehyde	4.24_177.1034m/z	2.01135	1.71827		1.94255	1.18069		1.60701	1.15568	UP
flavone-glucoside	0.67_383.1159m/z	7.83975	2.96671		6.7817	1.96771		3.61406	1.75399	UP
prene	4.88_86.0969m/z	2.80459	1.83591		2.247	1.11474		3.19465	1.88004	UP
Lycodine	0.65_243.1844m/z	20.5359	3.56014		31.2385	2.98199		10.752	2.63323	UP
Magnesium salicylate	0.57_298.0335n	0.0740967	3.22954		0.0584826	2.53531		0.133862	2.39537	DOWN
Maltol	0.69_127.0402m/z	0.487177	1.24349		0.302467	1.54196		0.360872	1.86699	DOWN
Mertensene	0.57_317.9313n	17.6914	3.56527		23.5439	2.81438		3.2535	1.31903	UP
Dimercaptosuccinic acid	0.57_204.9587m/z	44.2428	3.95593		56.1597	3.02078		11.2025	2.79452	UP
Methyl acetyl ricinoleate	11.13_337.2732m/z	3.6444	1.90618		3.75555	1.17246		3.5628	1.59301	UP
Heptanoylhomoserine lactone	4.42_231.1716m/z	2.984	2.00146		2.51715	1.20773		2.8133	1.82662	UP
Propyl gallate	0.60_212.0690n	0.0258272	3.71955		0.0191102	2.90344		0.051469	3.04535	DOWN
Pelargonidin -sambubioside	3.96_588.1460m/z	17.055	3.26083		23.8177	2.61807		10.027	2.59073	UP
Phaseolic acid	0.63_279.0484m/z	0.384628	1.40809		0.136328	2.13382		0.350711	1.74657	DOWN
Phosphonoacetaldehyde	0.65_125.0010m/z	0.0931558	3.2473		0.128484	1.90604		0.0686552	3.1844	DOWN
Podorhizol-glucoside	0.74_601.1914m/z	2.23685	1.72558		1.94704	1.05355		2.0667	1.46449	UP
Quebrachitol	0.96_217.0696m/z	1.82344	1.27287		1.99492	1.05156		2.5974	1.94318	UP
Carboxymethyl-cysteine	4.12_162.0231m/z	0.409861	1.53478		0.306743	1.48337		0.534614	1.00146	DOWN
Uridine	0.71_262.1042m/z	0.472922	1.39236		0.257277	1.77309		0.389189	1.70161	DOWN
Methylpropanamine	0.74_112.0517m/z	2.43962	1.88222		2.49585	1.25432		2.83546	1.80272	UP
Dihydroxyanthranilic acid	0.66_192.0256m/z	5.36382	2.02146		11.7219	2.21197		13.5957	3.20311	UP
Hydroxymethyl)phenyl-glucopyranoside;	1.23_109.0517m/z	2.21963	1.71701		3.29081	2.22054		2.40879	1.62924	UP
Gluconic acid	0.69_196.0592n	8.99768	3.12147		4.99038	1.66329		3.08514	1.54306	UP
Glutathione amide	3.75_345.0644m/z	9.96566	2.9562		10.0807	2.08288		6.87418	2.48492	UP
Indolelactate	4.24_223.1089m/z	2.51329	2.00078		2.17084	1.20943		1.88353	1.33747	UP
Inositol-trisphosphate	0.57_420.9667m/z	0.134808	2.63519		0.119617	2.01025		0.094875	2.97093	DOWN
piperitenone	7.46_151.1130m/z	0.409013	1.81452		0.353853	1.55732		0.40607	1.69093	DOWN
Glutamyl-cyanoalanine	0.67_261.1202m/z	0.550109	1.24887		0.388193	1.39894		0.358042	1.92519	DOWN
Glutamyl-aminobutyraldehyde	0.56_234.1458m/z	0.422037	1.59495		0.266349	1.83281		0.496684	1.19399	DOWN
