# Supplementary material for: Combined Transcriptomics and Metabolomics Analysis Reveals the Molecular Mechanism of Salt Tolerance of Huayouza 62, an Elite Cultivar in Rapeseed (Brassica napus L.)
Source: Int J Mol Sci. 2022 Jan 24;23(3):1279. doi: 10.3390/ijms23031279 (PMC8836002; doi:10.3390/ijms23031279)
Supplement: Supplementary file 1 [file ijms-23-01279-s001.zip › Table S4.xlsx]

## Sheet: Sheet1
Table S4 Kyoto Encyclopedia of Genes and Genomes (KEGG) pathway analysis of the DEGs.
H62_T2 VS H62_CK							H62_T2 VS H62_CK							ZS11_T1 VS ZS11_CK
Serial number	Pathway	DEGs genes with pathway annotation (3261)	Pvalue	Qvalue	Pathway ID		Serial number	Pathway	DEGs genes with pathway annotation (7897)	Pvalue	Qvalue	Pathway ID		Serial number	Pathway	DEGs genes with pathway annotation (5856)	Pvalue	Qvalue	Pathway ID
1	MAPK signaling pathway - plant	190 (5.83%)	3.08849e-27	4.01504e-25	ko04016		1	Biosynthesis of secondary metabolites	1418 (17.96%)	8.89729e-32	1.19224e-29	ko01110		1	Biosynthesis of secondary metabolites	1104 (18.85%)	1.50855e-32	1.99128e-30	ko01110
2	Biosynthesis of secondary metabolites	621 (19.04%)	1.85531e-19	1.20595e-17	ko01110		2	MAPK signaling pathway - plant	354 (4.48%)	4.10198e-28	2.74833e-26	ko04016		2	MAPK signaling pathway - plant	263 (4.49%)	8.59704e-21	5.67404e-19	ko04016
3	Plant-pathogen interaction	216 (6.62%)	1.33441e-16	5.78246e-15	ko04626		3	alpha-Linolenic acid metabolism	79 (1%)	6.57414e-14	2.93645e-12	ko00592		3	Plant hormone signal transduction	329 (5.62%)	3.10772e-15	1.3674e-13	ko04075
4	Phenylpropanoid biosynthesis	193 (5.92%)	2.17029e-13	7.05345e-12	ko00940		4	Alanine, aspartate and glutamate metabolism	85 (1.08%)	3.69477e-13	1.23775e-11	ko00250		4	Stilbenoid, diarylheptanoid and gingerol biosynthesis	79 (1.35%)	1.02271e-13	3.37493e-12	ko00945
5	Starch and sucrose metabolism	167 (5.12%)	4.69848e-11	1.17357e-09	ko00500		5	Plant hormone signal transduction	405 (5.13%)	1.09069e-12	2.92304e-11	ko04075		5	Flavonoid biosynthesis	62 (1.06%)	7.2413e-13	1.9117e-11	ko00941
6	Glycerolipid metabolism	107 (3.28%)	5.41647e-11	1.17357e-09	ko00561		6	Flavone and flavonol biosynthesis	26 (0.33%)	1.46734e-11	3.27706e-10	ko00944		6	Phenylpropanoid biosynthesis	299 (5.11%)	3.8195e-12	8.4029e-11	ko00940
7	Flavonoid biosynthesis	40 (1.23%)	2.33527e-10	4.33693e-09	ko00941		7	Stilbenoid, diarylheptanoid and gingerol biosynthesis	88 (1.11%)	9.71676e-11	1.86007e-09	ko00945		7	Other glycan degradation	96 (1.64%)	8.97805e-11	1.693e-09	ko00511
8	Other glycan degradation	61 (1.87%)	3.23092e-09	5.25024e-08	ko00511		8	Other glycan degradation	116 (1.47%)	5.72539e-10	9.59003e-09	ko00511		8	Circadian rhythm - plant	115 (1.96%)	2.00486e-10	3.30802e-09	ko04712
9	Metabolic pathways	933 (28.61%)	6.21162e-07	8.97234e-06	ko01100		9	Flavonoid biosynthesis	65 (0.82%)	7.04098e-09	1.04832e-07	ko00941		9	Flavone and flavonol biosynthesis	20 (0.34%)	4.12737e-09	6.05348e-08	ko00944
10	Porphyrin and chlorophyll metabolism	44 (1.35%)	4.11171e-06	5.23632e-05	ko00860		10	Plant-pathogen interaction	385 (4.88%)	1.0517e-08	1.39555e-07	ko04626		10	alpha-Linolenic acid metabolism	54 (0.92%)	2.09999e-08	2.77199e-07	ko00592
11	Flavone and flavonol biosynthesis	12 (0.37%)	4.43073e-06	5.23632e-05	ko00944		11	Glycerolipid metabolism	197 (2.49%)	1.1456e-08	1.39555e-07	ko00561		11	Porphyrin and chlorophyll metabolism	73 (1.25%)	5.08085e-08	6.09702e-07	ko00860
12	Stilbenoid, diarylheptanoid and gingerol biosynthesis	39 (1.2%)	5.4827e-06	5.93959e-05	ko00945		12	Metabolic pathways	2163 (27.39%)	8.70621e-08	9.72193e-07	ko01100		12	Indole alkaloid biosynthesis	30 (0.51%)	5.08563e-07	5.59419e-06	ko00901
13	Plant hormone signal transduction	167 (5.12%)	7.8378e-06	7.8378e-05	ko04075		13	Fructose and mannose metabolism	100 (1.27%)	5.51836e-07	5.68816e-06	ko00051		13	Starch and sucrose metabolism	241 (4.12%)	9.61653e-07	9.76447e-06	ko00500
14	Terpenoid backbone biosynthesis	44 (1.35%)	0.000105658	0.00098111	ko00900		14	Phenylpropanoid biosynthesis	345 (4.37%)	1.86249e-06	1.78267e-05	ko00940		14	Plant-pathogen interaction	284 (4.85%)	1.68889e-06	1.59238e-05	ko04626
15	Indole alkaloid biosynthesis	17 (0.52%)	0.000158371	0.00137255	ko00901		15	Circadian rhythm - plant	126 (1.6%)	3.25791e-06	2.9104e-05	ko04712		15	Isoflavonoid biosynthesis	20 (0.34%)	3.44783e-06	3.03409e-05	ko00943
16	alpha-Linolenic acid metabolism	28 (0.86%)	0.00022242	0.00180716	ko00592		16	Biosynthesis of unsaturated fatty acids	35 (0.44%)	4.21414e-06	3.52934e-05	ko01040		16	Terpenoid backbone biosynthesis	73 (1.25%)	8.41785e-06	6.94473e-05	ko00900
17	Benzoxazinoid biosynthesis	9 (0.28%)	0.000344768	0.00263646	ko00402		17	Porphyrin and chlorophyll metabolism	83 (1.05%)	6.07898e-06	4.79166e-05	ko00860		17	Riboflavin metabolism	25 (0.43%)	9.32758e-06	7.24259e-05	ko00740
18	Photosynthesis - antenna proteins	12 (0.37%)	0.000384212	0.00271032	ko00196		18	Sphingolipid metabolism	63 (0.8%)	1.10438e-05	8.22147e-05	ko00600		18	Metabolic pathways	1596 (27.25%)	1.41143e-05	0.000103505	ko01100
19	Anthocyanin biosynthesis	9 (0.28%)	0.000396123	0.00271032	ko00942		19	Cutin, suberine and wax biosynthesis	106 (1.34%)	1.45073e-05	0.000102314	ko00073		19	Sesquiterpenoid and triterpenoid biosynthesis	26 (0.44%)	2.49844e-05	0.000173576	ko00909
20	Circadian rhythm - plant	55 (1.69%)	0.000647986	0.00421191	ko04712		20	Anthocyanin biosynthesis	17 (0.22%)	1.65084e-05	0.000110606	ko00942		20	Carbon fixation in photosynthetic organisms	91 (1.55%)	2.73669e-05	0.000180621	ko00710
21	Glucosinolate biosynthesis	11 (0.34%)	0.00163813	0.0101408	ko00966		21	Carbon fixation in photosynthetic organisms	114 (1.44%)	5.84499e-05	0.000372966	ko00710		21	Benzoxazinoid biosynthesis	14 (0.24%)	2.90898e-05	0.00018285	ko00402
22	Ether lipid metabolism	21 (0.64%)	0.00174924	0.0103364	ko00565		22	Isoflavonoid biosynthesis	21 (0.27%)	8.21146e-05	0.000500152	ko00943		22	Limonene and pinene degradation	68 (1.16%)	6.21037e-05	0.000372622	ko00903
23	Sesquiterpenoid and triterpenoid biosynthesis	14 (0.43%)	0.00290963	0.0159166	ko00909		23	Glyoxylate and dicarboxylate metabolism	104 (1.32%)	9.1212e-05	0.000531409	ko00630		23	Glycerolipid metabolism	136 (2.32%)	8.14143e-05	0.000454485	ko00561
24	Fructose and mannose metabolism	40 (1.23%)	0.00293844	0.0159166	ko00051		24	Sesquiterpenoid and triterpenoid biosynthesis	30 (0.38%)	9.97598e-05	0.000556992	ko00909		24	Cysteine and methionine metabolism	81 (1.38%)	8.26337e-05	0.000454485	ko00270
25	Inositol phosphate metabolism	31 (0.95%)	0.00506614	0.0263439	ko00562		25	Fatty acid elongation	35 (0.44%)	0.000462775	0.00248047	ko00062		25	Fructose and mannose metabolism	71 (1.21%)	0.000112228	0.000592564	ko00051
26	Amino sugar and nucleotide sugar metabolism	79 (2.42%)	0.0070308	0.035154	ko00520		26	Limonene and pinene degradation	81 (1.03%)	0.000651274	0.00335657	ko00903		26	Glucosinolate biosynthesis	18 (0.31%)	0.000156874	0.000796439	ko00966
27	Cyanoamino acid metabolism	83 (2.55%)	0.011192	0.0538872	ko00460		27	Nitrogen metabolism	41 (0.52%)	0.000851953	0.00422821	ko00910		27	Pentose phosphate pathway	81 (1.38%)	0.000237112	0.00115921	ko00030
28	Steroid biosynthesis	20 (0.61%)	0.0144851	0.0672522	ko00100		28	Carbon metabolism	251 (3.18%)	0.00116934	0.0054854	ko01200		28	Cutin, suberine and wax biosynthesis	78 (1.33%)	0.000275842	0.0013004	ko00073
29	Glycerophospholipid metabolism	49 (1.5%)	0.0156486	0.0701487	ko00564		29	Glycosphingolipid biosynthesis - ganglio series	33 (0.42%)	0.00118714	0.0054854	ko00604		29	Nitrogen metabolism	34 (0.58%)	0.000366106	0.00166642	ko00910
30	Nitrogen metabolism	17 (0.52%)	0.0281182	0.121846	ko00910		30	Tryptophan metabolism	79 (1%)	0.00185458	0.0082838	ko00380		30	Tropane, piperidine and pyridine alkaloid biosynthesis	42 (0.72%)	0.000466046	0.0020506	ko00960
31	Tyrosine metabolism	24 (0.74%)	0.0304659	0.125973	ko00350		31	Pentose phosphate pathway	98 (1.24%)	0.00197744	0.00854765	ko00030		31	Glyoxylate and dicarboxylate metabolism	78 (1.33%)	0.000532535	0.00226757	ko00630
32	Glycine, serine and threonine metabolism	43 (1.32%)	0.0310087	0.125973	ko00260		32	Glucosinolate biosynthesis	19 (0.24%)	0.00204824	0.00857701	ko00966		32	Alanine, aspartate and glutamate metabolism	45 (0.77%)	0.000899889	0.00371204	ko00250
33	Glycosphingolipid biosynthesis - lacto and neolacto series	3 (0.09%)	0.045384	0.178785	ko00601		33	Benzoxazinoid biosynthesis	13 (0.16%)	0.00217262	0.00882216	ko00402		33	Steroid biosynthesis	36 (0.61%)	0.00112916	0.00451665	ko00100
34	Sphingolipid metabolism	22 (0.67%)	0.0480775	0.183826	ko00600		34	Glycosaminoglycan degradation	34 (0.43%)	0.00258397	0.0101839	ko00531		34	Sphingolipid metabolism	43 (0.73%)	0.00165763	0.00643552	ko00600
35	Glycosphingolipid biosynthesis - ganglio series	13 (0.4%)	0.0518844	0.192714	ko00604		35	Starch and sucrose metabolism	280 (3.55%)	0.00333138	0.0127544	ko00500		35	Anthocyanin biosynthesis	11 (0.19%)	0.00210934	0.00795523	ko00942
36	Monobactam biosynthesis	8 (0.25%)	0.055719	0.201207	ko00261		36	Glycolysis / Gluconeogenesis	134 (1.7%)	0.00397237	0.014786	ko00010		36	Glycosaminoglycan degradation	27 (0.46%)	0.00294472	0.0107973	ko00531
37	Ubiquinone and other terpenoid-quinone biosynthesis	27 (0.83%)	0.0589671	0.207182	ko00130		37	Riboflavin metabolism	23 (0.29%)	0.00478777	0.0173395	ko00740		37	Carbon metabolism	188 (3.21%)	0.0032156	0.0114719	ko01200
38	Isoflavonoid biosynthesis	7 (0.21%)	0.0633936	0.213206	ko00943		38	Glycine, serine and threonine metabolism	98 (1.24%)	0.0087807	0.0309635	ko00260		38	Monoterpenoid biosynthesis	17 (0.29%)	0.004856	0.0168682	ko00902
39	Cysteine and methionine metabolism	38 (1.17%)	0.0639619	0.213206	ko00270		39	Monoterpenoid biosynthesis	20 (0.25%)	0.0100146	0.034409	ko00902		39	Vitamin B6 metabolism	14 (0.24%)	0.00606131	0.0205152	ko00750
40	Tryptophan metabolism	31 (0.95%)	0.0733444	0.238369	ko00380		40	Zeatin biosynthesis	22 (0.28%)	0.0104872	0.0351322	ko00908		40	Phenylalanine, tyrosine and tryptophan biosynthesis	37 (0.63%)	0.00715679	0.0235395	ko00400
41	Glycosaminoglycan degradation	13 (0.4%)	0.0873133	0.276847	ko00531		41	Butanoate metabolism	27 (0.34%)	0.0107685	0.0351945	ko00650		41	Glycosphingolipid biosynthesis - ganglio series	24 (0.41%)	0.00731153	0.0235395	ko00604
42	Zeatin biosynthesis	9 (0.28%)	0.092352	0.285851	ko00908		42	Glycerophospholipid metabolism	107 (1.35%)	0.0110889	0.035379	ko00564		42	Zeatin biosynthesis	18 (0.31%)	0.00805609	0.0253191	ko00908
43	Limonene and pinene degradation	30 (0.92%)	0.0981905	0.296855	ko00903		43	Peroxisome	116 (1.47%)	0.01198	0.037333	ko04146		43	Tryptophan metabolism	58 (0.99%)	0.00906913	0.0278401	ko00380
44	Phenylalanine metabolism	30 (0.92%)	0.102945	0.304156	ko00360		44	Ether lipid metabolism	36 (0.46%)	0.0163583	0.0498186	ko00565		44	Glycine, serine and threonine metabolism	74 (1.26%)	0.0148751	0.0446254	ko00260
45	Cutin, suberine and wax biosynthesis	36 (1.1%)	0.111754	0.320475	ko00073		45	Steroid biosynthesis	39 (0.49%)	0.0252153	0.0750854	ko00100		45	Inositol phosphate metabolism	46 (0.79%)	0.0214993	0.0630646	ko00562
46	Glycosphingolipid biosynthesis - globo and isoglobo series	4 (0.12%)	0.115446	0.320475	ko00603		46	Thiamine metabolism	18 (0.23%)	0.0272441	0.0793633	ko00730		46	Tyrosine metabolism	38 (0.65%)	0.0435721	0.125033	ko00350
47	Carbon fixation in photosynthetic organisms	40 (1.23%)	0.115864	0.320475	ko00710		47	Inositol phosphate metabolism	58 (0.73%)	0.0343448	0.0979192	ko00562		47	Diterpenoid biosynthesis	40 (0.68%)	0.045136	0.126765	ko00904
48	Phenylalanine, tyrosine and tryptophan biosynthesis	18 (0.55%)	0.134444	0.36412	ko00400		48	Tropane, piperidine and pyridine alkaloid biosynthesis	43 (0.54%)	0.0444169	0.123997	ko00960		48	Isoquinoline alkaloid biosynthesis	28 (0.48%)	0.062021	0.170558	ko00950
49	Valine, leucine and isoleucine biosynthesis	12 (0.37%)	0.151625	0.402269	ko00290		49	Cysteine and methionine metabolism	85 (1.08%)	0.0466831	0.127664	ko00270		49	Synthesis and degradation of ketone bodies	5 (0.09%)	0.0634689	0.170977	ko00072
50	Thiamine metabolism	7 (0.21%)	0.175707	0.44569	ko00730		50	Fatty acid degradation	50 (0.63%)	0.0497868	0.133429	ko00071		50	Monobactam biosynthesis	12 (0.2%)	0.0674475	0.177891	ko00261
51	Biotin metabolism	7 (0.21%)	0.175707	0.44569	ko00780		51	RNA degradation	143 (1.81%)	0.0712662	0.187249	ko03018		51	Amino sugar and nucleotide sugar metabolism	122 (2.08%)	0.0687305	0.177891	ko00520
52	Isoquinoline alkaloid biosynthesis	15 (0.46%)	0.178276	0.44569	ko00950		52	ABC transporters	85 (1.08%)	0.0753851	0.194262	ko02010		52	Ubiquinone and other terpenoid-quinone biosynthesis	44 (0.75%)	0.0734758	0.186516	ko00130
53	Biosynthesis of unsaturated fatty acids	9 (0.28%)	0.198389	0.483576	ko01040		53	Vitamin B6 metabolism	13 (0.16%)	0.108271	0.269884	ko00750		53	Arginine and proline metabolism	48 (0.82%)	0.105169	0.261931	ko00330
54	Other types of O-glycan biosynthesis	7 (0.21%)	0.203556	0.483576	ko00514		54	Indole alkaloid biosynthesis	20 (0.25%)	0.109125	0.269884	ko00901		54	Taurine and hypotaurine metabolism	9 (0.15%)	0.157316	0.384551	ko00430
55	Pantothenate and CoA biosynthesis	13 (0.4%)	0.205919	0.483576	ko00770		55	Mannose type O-glycan biosynthesis	2 (0.03%)	0.110773	0.269884	ko00515		55	Glycosylphosphatidylinositol (GPI)-anchor biosynthesis	15 (0.26%)	0.16531	0.396744	ko00563
56	Tropane, piperidine and pyridine alkaloid biosynthesis	17 (0.52%)	0.20831	0.483576	ko00960		56	Arginine and proline metabolism	62 (0.79%)	0.132077	0.31374	ko00330		56	Phenylalanine metabolism	48 (0.82%)	0.191158	0.450047	ko00360
57	Glycolysis / Gluconeogenesis	49 (1.5%)	0.245407	0.5597	ko00010		57	Phagosome	76 (0.96%)	0.133456	0.31374	ko04145		57	Butanoate metabolism	16 (0.27%)	0.194338	0.450047	ko00650
58	Pentose phosphate pathway	34 (1.04%)	0.266817	0.598039	ko00030		58	Terpenoid backbone biosynthesis	66 (0.84%)	0.154074	0.355963	ko00900		58	Cyanoamino acid metabolism	124 (2.12%)	0.208017	0.473417	ko00460
59	Alanine, aspartate and glutamate metabolism	18 (0.55%)	0.280014	0.616981	ko00250		59	Folate biosynthesis	16 (0.2%)	0.17293	0.392757	ko00790		59	Photosynthesis - antenna proteins	9 (0.15%)	0.235822	0.527601	ko00196
60	Riboflavin metabolism	7 (0.21%)	0.28896	0.62608	ko00740		60	Other types of O-glycan biosynthesis	15 (0.19%)	0.181373	0.405067	ko00514		60	Nicotinate and nicotinamide metabolism	17 (0.29%)	0.248851	0.547472	ko00760
61	Arginine and proline metabolism	25 (0.77%)	0.298844	0.636881	ko00330		61	Tyrosine metabolism	44 (0.56%)	0.191062	0.419711	ko00350		61	Lysine biosynthesis	10 (0.17%)	0.298855	0.639305	ko00300
62	mRNA surveillance pathway	67 (2.05%)	0.341824	0.716727	ko03015		62	Taurine and hypotaurine metabolism	11 (0.14%)	0.199833	0.431897	ko00430		62	Glycolysis / Gluconeogenesis	84 (1.43%)	0.304318	0.639305	ko00010
63	Photosynthesis	16 (0.49%)	0.411362	0.836487	ko00195		63	Ubiquinone and other terpenoid-quinone biosynthesis	53 (0.67%)	0.211994	0.450908	ko00130		63	Ether lipid metabolism	21 (0.36%)	0.305123	0.639305	ko00565
64	Fatty acid elongation	9 (0.28%)	0.411809	0.836487	ko00062		64	Glycosphingolipid biosynthesis - globo and isoglobo series	6 (0.08%)	0.295596	0.618905	ko00603		64	Brassinosteroid biosynthesis	6 (0.1%)	0.322486	0.665128	ko00905
65	Pentose and glucuronate interconversions	66 (2.02%)	0.474083	0.948167	ko00040		65	Glycosphingolipid biosynthesis - lacto and neolacto series	3 (0.04%)	0.312928	0.645114	ko00601		65	Pantothenate and CoA biosynthesis	20 (0.34%)	0.344574	0.69975	ko00770
66	Vitamin B6 metabolism	4 (0.12%)	0.507013	0.998662	ko00750		66	Phenylalanine metabolism	59 (0.75%)	0.397491	0.807027	ko00360		66	Biosynthesis of unsaturated fatty acids	13 (0.22%)	0.374258	0.748515	ko01040
67	Glyoxylate and dicarboxylate metabolism	29 (0.89%)	0.577956	1	ko00630		67	Caffeine metabolism	2 (0.03%)	0.406204	0.812409	ko00232		67	ABC transporters	56 (0.96%)	0.406695	0.80125	ko02010
68	Folate biosynthesis	5 (0.15%)	0.582768	1	ko00790		68	Monobactam biosynthesis	11 (0.14%)	0.419274	0.817014	ko00261		68	Glycosphingolipid biosynthesis - globo and isoglobo series	4 (0.07%)	0.433659	0.841809	ko00603
69	Propanoate metabolism	8 (0.25%)	0.588368	1	ko00640		69	Lysine biosynthesis	12 (0.15%)	0.420701	0.817014	ko00300		69	Biotin metabolism	9 (0.15%)	0.440757	0.843187	ko00780
70	ABC transporters	29 (0.89%)	0.604385	1	ko02010		70	Biotin metabolism	12 (0.15%)	0.433056	0.828993	ko00780		70	Glycerophospholipid metabolism	65 (1.11%)	0.452766	0.853788	ko00564
71	C5-Branched dibasic acid metabolism	4 (0.12%)	0.605125	1	ko00660		71	Galactose metabolism	96 (1.22%)	0.446261	0.842239	ko00052		71	Other types of O-glycan biosynthesis	9 (0.15%)	0.492976	0.916518	ko00514
72	Carbon metabolism	84 (2.58%)	0.605185	1	ko01200		72	Glycosylphosphatidylinositol (GPI)-anchor biosynthesis	16 (0.2%)	0.466572	0.868343	ko00563		72	Biosynthesis of amino acids	218 (3.72%)	0.584419	1	ko01230
73	Glycosylphosphatidylinositol (GPI)-anchor biosynthesis	6 (0.18%)	0.609705	1	ko00563		73	Amino sugar and nucleotide sugar metabolism	144 (1.82%)	0.509312	0.916558	ko00520		73	Caffeine metabolism	1 (0.02%)	0.653135	1	ko00232
74	SNARE interactions in vesicular transport	9 (0.28%)	0.636147	1	ko04130		74	Citrate cycle (TCA cycle)	38 (0.48%)	0.512449	0.916558	ko00020		74	Galactose metabolism	67 (1.14%)	0.663558	1	ko00052
75	Lysine biosynthesis	4 (0.12%)	0.670338	1	ko00300		75	Isoquinoline alkaloid biosynthesis	28 (0.35%)	0.512999	0.916558	ko00950		75	Thiamine metabolism	7 (0.12%)	0.723837	1	ko00730
76	beta-Alanine metabolism	19 (0.58%)	0.68886	1	ko00410		76	beta-Alanine metabolism	50 (0.63%)	0.544804	0.960576	ko00410		76	mRNA surveillance pathway	107 (1.83%)	0.767086	1	ko03015
77	RNA degradation	49 (1.5%)	0.703474	1	ko03018		77	C5-Branched dibasic acid metabolism	10 (0.13%)	0.563858	0.981259	ko00660		77	Glycosphingolipid biosynthesis - lacto and neolacto series	1 (0.02%)	0.779676	1	ko00601
78	Butanoate metabolism	6 (0.18%)	0.707011	1	ko00650		78	Phenylalanine, tyrosine and tryptophan biosynthesis	32 (0.41%)	0.578947	0.994601	ko00400		78	Photosynthesis	23 (0.39%)	0.792696	1	ko00195
79	Endocytosis	102 (3.13%)	0.707282	1	ko04144		79	Brassinosteroid biosynthesis	6 (0.08%)	0.609382	1	ko00905		79	Pentose and glucuronate interconversions	108 (1.84%)	0.820414	1	ko00040
80	Non-homologous end-joining	1 (0.03%)	0.7113	1	ko03450		80	SNARE interactions in vesicular transport	22 (0.28%)	0.657512	1	ko04130		80	Sulfur metabolism	30 (0.51%)	0.831703	1	ko00920
81	Synthesis and degradation of ketone bodies	1 (0.03%)	0.7113	1	ko00072		81	Valine, leucine and isoleucine biosynthesis	19 (0.24%)	0.688647	1	ko00290		81	Valine, leucine and isoleucine biosynthesis	12 (0.2%)	0.848612	1	ko00290
82	Diterpenoid biosynthesis	15 (0.46%)	0.714352	1	ko00904		82	Photosynthesis - antenna proteins	8 (0.1%)	0.704344	1	ko00196		82	Fatty acid elongation	11 (0.19%)	0.860576	1	ko00062
83	Brassinosteroid biosynthesis	2 (0.06%)	0.738295	1	ko00905		83	Lipoic acid metabolism	2 (0.03%)	0.719244	1	ko00785		83	C5-Branched dibasic acid metabolism	5 (0.09%)	0.877723	1	ko00660
84	Carotenoid biosynthesis	21 (0.64%)	0.774191	1	ko00906		84	Betalain biosynthesis	1 (0.01%)	0.739228	1	ko00965		84	RNA transport	158 (2.7%)	0.886297	1	ko03013
85	Linoleic acid metabolism	8 (0.25%)	0.783744	1	ko00591		85	Pantothenate and CoA biosynthesis	21 (0.27%)	0.786794	1	ko00770		85	Glutathione metabolism	90 (1.54%)	0.886474	1	ko00480
86	Phagosome	24 (0.74%)	0.786341	1	ko04145		86	Nicotinate and nicotinamide metabolism	16 (0.2%)	0.802503	1	ko00760		86	SNARE interactions in vesicular transport	13 (0.22%)	0.893591	1	ko04130
87	Proteasome	15 (0.46%)	0.801251	1	ko03050		87	Ribosome	195 (2.47%)	0.819911	1	ko03010		87	Non-homologous end-joining	1 (0.02%)	0.896598	1	ko03450
88	Arachidonic acid metabolism	5 (0.15%)	0.827011	1	ko00590		88	Diterpenoid biosynthesis	35 (0.44%)	0.853966	1	ko00904		88	Sulfur relay system	3 (0.05%)	0.92173	1	ko04122
89	Monoterpenoid biosynthesis	3 (0.09%)	0.857907	1	ko00902		89	Propanoate metabolism	16 (0.2%)	0.858863	1	ko00640		89	Aminoacyl-tRNA biosynthesis	50 (0.85%)	0.923476	1	ko00970
90	Citrate cycle (TCA cycle)	12 (0.37%)	0.858661	1	ko00020		90	Fatty acid metabolism	68 (0.86%)	0.865548	1	ko01212		90	Endocytosis	174 (2.97%)	0.924551	1	ko04144
91	Biosynthesis of amino acids	111 (3.4%)	0.878002	1	ko01230		91	Pentose and glucuronate interconversions	145 (1.84%)	0.869624	1	ko00040		91	Phosphonate and phosphinate metabolism	3 (0.05%)	0.929706	1	ko00440
92	Galactose metabolism	31 (0.95%)	0.922439	1	ko00052		92	Sulfur relay system	5 (0.06%)	0.878432	1	ko04122		92	RNA degradation	81 (1.38%)	0.930475	1	ko03018
93	Valine, leucine and isoleucine degradation	15 (0.46%)	0.926419	1	ko00280		93	Cyanoamino acid metabolism	142 (1.8%)	0.882872	1	ko00460		93	Arachidonic acid metabolism	8 (0.14%)	0.935954	1	ko00590
94	RNA transport	82 (2.51%)	0.940711	1	ko03013		94	Arachidonic acid metabolism	12 (0.15%)	0.9191	1	ko00590		94	beta-Alanine metabolism	29 (0.5%)	0.939025	1	ko00410
95	Nicotinate and nicotinamide metabolism	4 (0.12%)	0.95693	1	ko00760		95	One carbon pool by folate	9 (0.11%)	0.929881	1	ko00670		95	Linoleic acid metabolism	12 (0.2%)	0.949695	1	ko00591
96	Phosphonate and phosphinate metabolism	1 (0.03%)	0.960488	1	ko00440		96	Valine, leucine and isoleucine degradation	41 (0.52%)	0.931021	1	ko00280		96	Proteasome	24 (0.41%)	0.953582	1	ko03050
97	Taurine and hypotaurine metabolism	1 (0.03%)	0.969187	1	ko00430		97	mRNA surveillance pathway	136 (1.72%)	0.942882	1	ko03015		97	Folate biosynthesis	5 (0.09%)	0.956581	1	ko00790
98	Sulfur metabolism	12 (0.37%)	0.974868	1	ko00920		98	Biosynthesis of amino acids	271 (3.43%)	0.955031	1	ko01230		98	Valine, leucine and isoleucine degradation	28 (0.48%)	0.957353	1	ko00280
99	One carbon pool by folate	2 (0.06%)	0.97672	1	ko00670		99	Synthesis and degradation of ketone bodies	1 (0.01%)	0.955047	1	ko00072		99	Phagosome	38 (0.65%)	0.967456	1	ko04145
100	N-Glycan biosynthesis	7 (0.21%)	0.978373	1	ko00510		100	Aminoacyl-tRNA biosynthesis	67 (0.85%)	0.957221	1	ko00970		100	Citrate cycle (TCA cycle)	19 (0.32%)	0.975048	1	ko00020
101	Fatty acid degradation	9 (0.28%)	0.983305	1	ko00071		101	Endocytosis	232 (2.94%)	0.968811	1	ko04144		101	Ribosome	131 (2.24%)	0.976128	1	ko03010
102	Phosphatidylinositol signaling system	30 (0.92%)	0.98403	1	ko04070		102	Photosynthesis	26 (0.33%)	0.970546	1	ko00195		102	Propanoate metabolism	8 (0.14%)	0.983686	1	ko00640
103	Pyruvate metabolism	18 (0.55%)	0.991402	1	ko00620		103	Pyruvate metabolism	56 (0.71%)	0.977213	1	ko00620		103	Peroxisome	53 (0.91%)	0.987803	1	ko04146
104	Protein processing in endoplasmic reticulum	81 (2.48%)	0.995518	1	ko04141		104	Phosphonate and phosphinate metabolism	3 (0.04%)	0.985835	1	ko00440		104	N-Glycan biosynthesis	14 (0.24%)	0.989431	1	ko00510
105	Aminoacyl-tRNA biosynthesis	20 (0.61%)	0.995797	1	ko00970		105	Proteasome	31 (0.39%)	0.98595	1	ko03050		105	One carbon pool by folate	4 (0.07%)	0.991413	1	ko00670
106	Ribosome	62 (1.9%)	0.997388	1	ko03010		106	Oxidative phosphorylation	125 (1.58%)	0.9916	1	ko00190		106	Fatty acid degradation	17 (0.29%)	0.995775	1	ko00071
107	2-Oxocarboxylic acid metabolism	43 (1.32%)	0.998585	1	ko01210		107	Protein export	19 (0.24%)	0.991824	1	ko03060		107	Ribosome biogenesis in eukaryotes	41 (0.7%)	0.99923	1	ko03008
108	Glutathione metabolism	36 (1.1%)	0.998758	1	ko00480		108	Phosphatidylinositol signaling system	79 (1%)	0.995946	1	ko04070		108	Carotenoid biosynthesis	25 (0.43%)	0.999348	1	ko00906
109	Basal transcription factors	3 (0.09%)	0.999221	1	ko03022		109	RNA transport	196 (2.48%)	0.996027	1	ko03013		109	Ascorbate and aldarate metabolism	43 (0.73%)	0.999924	1	ko00053
110	Fatty acid biosynthesis	12 (0.37%)	0.999292	1	ko00061		110	Fatty acid biosynthesis	42 (0.53%)	0.998408	1	ko00061		110	Phosphatidylinositol signaling system	44 (0.75%)	0.999989	1	ko04070
111	Ascorbate and aldarate metabolism	22 (0.67%)	0.999298	1	ko00053		111	Carotenoid biosynthesis	38 (0.48%)	0.998932	1	ko00906		111	Fatty acid metabolism	29 (0.5%)	0.999991	1	ko01212
112	Peroxisome	21 (0.64%)	0.99951	1	ko04146		112	Sulfur metabolism	28 (0.35%)	0.99938	1	ko00920		112	Basal transcription factors	5 (0.09%)	0.999992	1	ko03022
113	Ubiquitin mediated proteolysis	44 (1.35%)	0.999689	1	ko04120		113	Linoleic acid metabolism	11 (0.14%)	0.999388	1	ko00591		113	Fatty acid biosynthesis	21 (0.36%)	0.999994	1	ko00061
114	Fatty acid metabolism	15 (0.46%)	0.999722	1	ko01212		114	Basal transcription factors	13 (0.16%)	0.999512	1	ko03022		114	Protein export	5 (0.09%)	0.999999	1	ko03060
115	Protein export	3 (0.09%)	0.99973	1	ko03060		115	Ascorbate and aldarate metabolism	63 (0.8%)	0.999932	1	ko00053		115	Lysine degradation	10 (0.17%)	1	1	ko00310
116	Histidine metabolism	5 (0.15%)	0.999755	1	ko00340		116	Protein processing in endoplasmic reticulum	199 (2.52%)	0.99996	1	ko04141		116	Ubiquitin mediated proteolysis	75 (1.28%)	1	1	ko04120
117	Ribosome biogenesis in eukaryotes	15 (0.46%)	0.999971	1	ko03008		117	N-Glycan biosynthesis	13 (0.16%)	0.999974	1	ko00510		117	Pyruvate metabolism	21 (0.36%)	1	1	ko00620
118	Lysine degradation	4 (0.12%)	0.999991	1	ko00310		118	Arginine biosynthesis	79 (1%)	0.999999	1	ko00220		118	2-Oxocarboxylic acid metabolism	66 (1.13%)	1	1	ko01210
119	Arginine biosynthesis	21 (0.64%)	1	1	ko00220		119	Lysine degradation	18 (0.23%)	0.999999	1	ko00310		119	Purine metabolism	92 (1.57%)	1	1	ko00230
120	Purine metabolism	44 (1.35%)	1	1	ko00230		120	Ubiquitin mediated proteolysis	109 (1.38%)	1	1	ko04120		120	Selenocompound metabolism	22 (0.38%)	1	1	ko00450
121	Selenocompound metabolism	12 (0.37%)	1	1	ko00450		121	Purine metabolism	121 (1.53%)	1	1	ko00230		121	Protein processing in endoplasmic reticulum	121 (2.07%)	1	1	ko04141
122	Spliceosome	44 (1.35%)	1	1	ko03040		122	Selenocompound metabolism	38 (0.48%)	1	1	ko00450		122	Arginine biosynthesis	40 (0.68%)	1	1	ko00220
123	Nucleotide excision repair	23 (0.71%)	1	1	ko03420		123	Histidine metabolism	12 (0.15%)	1	1	ko00340		123	Histidine metabolism	5 (0.09%)	1	1	ko00340
124	Base excision repair	6 (0.18%)	1	1	ko03410		124	Spliceosome	168 (2.13%)	1	1	ko03040		124	Spliceosome	105 (1.79%)	1	1	ko03040
125	Homologous recombination	24 (0.74%)	1	1	ko03440		125	Ribosome biogenesis in eukaryotes	38 (0.48%)	1	1	ko03008		125	Nucleotide excision repair	39 (0.67%)	1	1	ko03420
126	Mismatch repair	17 (0.52%)	1	1	ko03430		126	Glutathione metabolism	81 (1.03%)	1	1	ko00480		126	Base excision repair	20 (0.34%)	1	1	ko03410
127	Oxidative phosphorylation	16 (0.49%)	1	1	ko00190		127	Nucleotide excision repair	72 (0.91%)	1	1	ko03420		127	Homologous recombination	62 (1.06%)	1	1	ko03440
128	DNA replication	16 (0.49%)	1	1	ko03030		128	Base excision repair	26 (0.33%)	1	1	ko03410		128	Mismatch repair	43 (0.73%)	1	1	ko03430
129	Pyrimidine metabolism	41 (1.26%)	1	1	ko00240		129	Homologous recombination	75 (0.95%)	1	1	ko03440		129	Oxidative phosphorylation	40 (0.68%)	1	1	ko00190
130	RNA polymerase	17 (0.52%)	1	1	ko03020		130	Mismatch repair	62 (0.79%)	1	1	ko03430		130	DNA replication	44 (0.75%)	1	1	ko03030
							131	2-Oxocarboxylic acid metabolism	92 (1.16%)	1	1	ko01210		131	Pyrimidine metabolism	84 (1.43%)	1	1	ko00240
							132	DNA replication	56 (0.71%)	1	1	ko03030		132	RNA polymerase	41 (0.7%)	1	1	ko03020
							133	Pyrimidine metabolism	105 (1.33%)	1	1	ko00240
							134	RNA polymerase	44 (0.56%)	1	1	ko03020
