# Supplementary material for: Combined Transcriptomics and Metabolomics Analysis Reveals the Molecular Mechanism of Salt Tolerance of Huayouza 62, an Elite Cultivar in Rapeseed (Brassica napus L.)
Source: Int J Mol Sci. 2022 Jan 24;23(3):1279. doi: 10.3390/ijms23031279 (PMC8836002; doi:10.3390/ijms23031279)
Supplement: Supplementary file 1 [file ijms-23-01279-s001.zip › Table S5.xlsx]

## Sheet: Sheet1
Table S5 The candidate genes related to salt stress
B.napus gene name /gene symbol	H62-T1 VS H62_CK	H62-T2 VS H62_CK	ZS11-T1 VS ZS11_CK	Classification	Annotation
BnaA10g19050D	1.0613	1.61923	1.28569	Osmotic regulation related genes	pyrroline-5-carboxylate reductase, P5C reductase
BnaA01g10880D	1.11976	6.88476	2.42543	Macromolecular protein genes	late embryogenesis abundant protein 1, LEA1
BnaA02g32150D	0.370384	2.45156	1.43706	Functional enzyme	cytochrome P450 71B11
BnaA03g09530D	5.21001	6.81394	0.859291	Macromolecular protein genes	non-specific lipid-transfer protein 3, LTP3
BnaA03g11410D	2.28415	2.35207	4.39766	Macromolecular protein genes	lipid-transfer protein DIR1
BnaA03g18760D	2.5191	2.9014	1.08439	Osmotic regulation related genes	delta-1-pyrroline-5-carboxylate synthetase, P5CS
BnaA03g37510D	1.85551	5.27278	0.350961	Transcription factor	B3 domain-containing transcription factor ABI3
BnaA06g03770D	2.06578	6.92188	-0.120294	Functional enzyme	glutamine synthetase cytosolic isozyme 1, GS1
BnaA06g12030D	0.902703	5.62467	1.75489	Macromolecular protein genes	probable aquaporin TIP3-2
BnaA07g00860D	1.91728	5.51132	1.5254	Reactive oxygen scavenging enzyme	NADP-dependent malic enzyme 1, NADP-ME1
BnaA07g21980D	-0.630515	-1.74871	4.49433	Transcription factor	ethylene-responsive transcription factor ERF018
BnaA07g30640D	2.30971	8.22403	1.49919	Macromolecular protein genes	aquaporin TIP3-1
BnaA09g00710D	2.88096	5.29527	2.71415	Osmotic regulation related genes	sucrose synthase 3, Sus3
BnaA09g43150D	1.21844	6.06105	3.86189	Macromolecular protein genes	late embryogenesis abundant protein
BnaA09g44820D	0.56077	4.46958	1.87891	Macromolecular protein genes	probable aquaporin TIP3-2
BnaA10g25660D	4.39121	5.88624	3.35358	Functional enzyme	3-ketoacyl-CoA synthase 21, KCS21
BnaAnng07910D	-3.48851	-3.59566	-4.11536	Osmotic regulation related genes	proline dehydrogenase 1, ProDH1
BnaAnng29910D	0.504561	0.208846	3.74417	Macromolecular protein genes	putative lipid-transfer protein DIR1
BnaAnng40060D	1.01506	5.58706	2.21349	Reactive oxygen scavenging enzyme	1-Cys peroxiredoxin PER1
BnaC01g00680D	1.34687	1.25894	4.88055	Osmotic regulation related genes	myo-inositol-3-phosphate synthase, MIPS
BnaC01g26830D	1.99469	6.16679	2.06112	Functional enzyme	glucose and ribitol dehydrogenase homolog 1
BnaC01g35900D	1.19541	7.07815	2.55689	Macromolecular protein genes	late embryogenesis abundant protein 76, LEA76
BnaC02g10050D	3.19349	4.56995	2.44889	Macromolecular protein genes	non-specific lipid-transfer protein 4, LTP4
BnaC02g29240D	-4.47958	-5.47069	-8.09278	Ion channel protein gene	sodium transporter HKT1
BnaC02g31910D	-4.21069	-6.16981	-2.65297	Functional enzyme	senescence-specific cysteine protease SAG12
BnaC03g12050D	5.1596	6.83679	0.524034	Macromolecular protein genes	non-specific lipid-transfer protein 3, LTP3
BnaC03g17080D	4.91881	0.20802	2.72945	Functional enzyme	indoleacetaldoxime dehydratase
BnaC03g24060D	-1.88614	-3.52552	-1.42158	Transcription factor	transcription factor bHLH129
BnaC03g31750D	2.36164	5.85567	0.678072	Transcription factor	MYB-like transcription factor ETC3
BnaC03g32130D	1.08891	1.32319	1.17315	Macromolecular protein genes	probable aquaporin PIP1-4
BnaC04g45800D	3.70643	4.62415	2.66488	Macromolecular protein genes	non-specific lipid-transfer protein A, LTPA
BnaC04g47050D	-4.80538	-5.28238	-1.29515	Functional enzyme	abscisic acid receptor PYL6
BnaC05g00680D	1.45816	1.41702	1.61094	Transcription factor	ethylene-responsive transcription factor ERF023
BnaC05g02440D	1.55098	0.00457273	4.0399	Functional enzyme	1-aminocyclopropane-1-carboxylate oxidase homolog 6-like
BnaC05g14950D	3.05273	0.344986	6.28644	Macromolecular protein genes	pathogenesis-related protein 5
BnaC05g46790D	1.40119	1.1851	1.44957	Ion channel protein gene	sodium/hydrogen exchanger 2-like
BnaC06g21150D	3.3527	8.32377	2.65076	Functional enzyme	alcohol dehydrogenase class-P, ADH
BnaC09g08130D	3.98073	6.41134	3.45115	Macromolecular protein genes	dehydrin Rab18
BnaC09g19230D	-1.4257	-4.99859	-1.89251	Ion channel protein gene	potassium channel KAT1
BnaC09g31970D	1.82678	5.14901	0.782154	Ion channel protein gene	sodium/hydrogen exchanger 4
BnaCnng10710D	3.85802	4.90901	3.79679	Macromolecular protein genes	glycine-rich protein 3
LOC106346071	1.73358	2.46744	1.05635	Transcription factor	transcription factor bHLH122
LOC106346305	1.42042	2.18128	0.551573	Reactive oxygen scavenging enzyme	superoxide dismutase [Cu-Zn] 1, SOD1
LOC106346422	1.26503	1.3772	1.86282	Osmotic regulation related genes	starch synthase 3
LOC106361601	-2.42916	-1.96404	-2.89702	Functional enzyme	gibberellin 2-beta-dioxygenase
LOC106390878	1.14291	1.77629	1.68894	Transcription factor	R2R3-MYB transcription factor
LOC106402038	-1.59082	-2.08864	-2.78273	Ion channel protein gene	chloride channel protein CLC-b-like isoform X1, CLC
LOC106419103	-1.44129	-3.04878	-1.79345	Ion channel protein gene	chloride intracellular channel protein 5-like, CLIC5
LOC106421714	-2.62537	-3.93196	-2.37493	Transcription factor	probable WRKY transcription factor 29
LOC106423498	-4.25572	-5.15023	-5.79932	Ion channel protein gene	sodium transporter HKT1-like
LOC106440377	1.69241	4.15029	2.47804	Macromolecular protein genes	dehydration-responsive protein RD22-like
LOC106444397	-2.01586	-3.19663	-2.30033	Transcription factor	transcription factor MYB39
LOC106447805	1.54029	2.33332	2.36819	Reactive oxygen scavenging enzyme	peroxidase 34
